# Supplementary material for: Relationship between saturation and contrast during internal limiting membrane peeling in 3D digital vitreoretinal surgery: A retrospective study
Source: PLoS One. 2025 Dec 3;20(12):e0337416. doi: 10.1371/journal.pone.0337416 (PMC12674541; doi:10.1371/journal.pone.0337416)
Supplement: S1 Data — (XLSX) [file pone.0337416.s001.xlsx]

## Sheet: Sheet1
	Monochrome-0	Monochrome-20	Normal
Case1	1.735	1.705	1.435
Case2	2.225	1.795	1.72
Case3	1.535	1.69	1.38
Case4	1.625	1.4	1.25
Case5	1.78	1.635	1.305
Case6	1.665	1.585	1.565
Case7	1.6	1.685	1.33
Case8	1.88	1.745	1.705
Case9	1.68	1.52	1.44
Case10		1.625	1.475
Case11	1.655	1.58	1.32
Case12	1.99	1.75	1.48
Case13	1.745	1.66	1.325
Case14	1.665	1.655	1.365
Case15	1.725	1.6	1.505
Case16	2.445	2.79	2
Case17	2.315	2.525	1.3
Case18	2.225	2.635	1.3
Case19	2.625	2.09	1.4
Case20	2.515	2.705	1.945
Case21	2.355	2.22	2.265
Case22	2.105	2.07	1.9
Case23	2.8	2.525	1.895
Case24	2.33	2.625	2.425
Case25	1.64	1.66	1.53
Case26	3.21	3.41	2.21
Case27	2.26	2.19	2.02
	2.05115	2.00278	1.62185
	0.43681	0.508641	0.33957
